# Supplementary material for: In Vitro Miniaturized Tuberculosis Spheroid Model
Source: Biomedicines. 2021 Sep 13;9(9):1209. doi: 10.3390/biomedicines9091209 (PMC8470281; doi:10.3390/biomedicines9091209)
Supplement: Supplementary file 1 [file biomedicines-09-01209-s001.zip]

Archive with 1 entries (1 files):
- biomedicines-1317085-supplementary.pdf
